# Supplementary material for: Comprehensive analysis of SLC43A2 on the tumor immune microenvironment and prognosis of liver hepatocellular carcinoma
Source: Front Genet. 2022 Sep 16;13:911378. doi: 10.3389/fgene.2022.911378 (PMC9523210; doi:10.3389/fgene.2022.911378)
Supplement: Supplementary file 3 [file DataSheet2.ZIP]

Archive with 7 entries (6 files):
- R scripts/Calibration.txt
- R scripts/Lasso.txt
- R scripts/ROC.txt
- R scripts/nomogram.txt
- R scripts/survival curve.txt
- R scripts/uni- and muti- Cox.txt
- R scripts/
