# Supplementary material for: Comprehensive analysis of SLC43A2 on the tumor immune microenvironment and prognosis of liver hepatocellular carcinoma
Source: Front Genet. 2022 Sep 16;13:911378. doi: 10.3389/fgene.2022.911378 (PMC9523210; doi:10.3389/fgene.2022.911378)
Supplement: Supplementary file 3 [file DataSheet2.ZIP › R scripts/Lasso.txt]

# library(tidyverse)
library(survival)
library(glmnet)
library(readxl)

## read data
data <- read_xlsx("~/file.xlsx")

head(data)
#   event time      Gene 1     Gene 2     Gene 3     Gene 4     Gene 5      Gene 6    Gene 7     Gene 8     Gene 9    Gene 10    Gene 11
# 1     1  306 -0.02228062 -2.7704356 -0.4670543  0.6597100 -0.5151171  0.02662303 0.9648682 -1.0649103  0.1261321 -1.2472454  0.2857966
# 2     1  455 -1.18321709 -0.3161180  0.6060377 -0.3035985  0.1487279 -1.21013808 1.2133766 -0.1951160  0.6075327  0.3840250  0.6994784
# 3     0 1010 -0.62297439  1.8458862  1.5176689 -0.8392173 -0.2736995 -1.91479449 0.9869319 -0.1859204  0.2624222  0.8615537 -0.5557269
# 4     1  210 -0.96143221 -0.1361290  0.7070270 -2.2407777 -0.1158965 -1.67839318 0.5813433  1.2488396 -0.4216805 -0.3247411 -0.1496818
# 5     1  883 -2.00905791  0.7544725 -1.3601112  0.7434566  1.2420130  0.37301567 0.6557969 -0.6545812 -0.7919030 -0.7085475 -2.8072731
# 6     0 1022  0.79356585 -0.2366209 -0.5012338  0.9380560 -1.2196590 -1.62508198 0.3280815  1.0461292 -0.6751357  1.4510194 -0.7491115


set.seed(2021)
cvfit = cv.glmnet(x = as.matrix(data[,c(-1, -2)]), 
                          y = Surv(time = data$time, event = data$event), family = "cox",
                          alpha = 1)
# cvfit
# Call:  cv.glmnet(x = as.matrix(data[, c(-1, -2)]), y = Surv(time = data$time, event = data$event), family = "cox", alpha = 1) 
# 
# Measure: Partial Likelihood Deviance 
# 
#      Lambda Index Measure     SE Nonzero
# min 0.09095     7   10.16 0.1983       4
# 1se 0.15894     1   10.17 0.1893       0

## Check Coefficients
# coef(cvfit, s = "lambda.1se") 
coef.min = coef(cvfit, s = "lambda.min") 

## riskscore
as.matrix(dat1[,c(-1,-2)]) %*% as.matrix(coef.min)

## plot
plot(cvfit)

plot(cvfit$glmnet.fit, xvar = "norm")
plot(cvfit$glmnet.fit, xvar = "lambda")
